# Supplementary material for: Guidelines and Best Practices for the Use of Targeted Maximum Likelihood and Machine Learning When Estimating Causal Effects of Exposures on Time‐To‐Event Outcomes
Source: Stat Med. 2025 Mar 13;44(6):e70034. doi: 10.1002/sim.70034 (PMC11905698; doi:10.1002/sim.70034)
Supplement: Supplementary file 1 — Data S1. [file SIM-44-0-s001.zip]

Archive with 3 entries (3 files):
- Examples.R
- survTMLE_v0_9.R
- TutorialBoxes.R
